# Supplementary material for: Ketamine and Lamotrigine Combination in Psychopharmacology: Systematic Review
Source: Cells. 2022 Feb 12;11(4):645. doi: 10.3390/cells11040645 (PMC8869907; doi:10.3390/cells11040645)
Supplement: Supplementary file 1 [file cells-11-00645-s001.zip]

Archive with 5 entries (5 files):
- PRISMA_2020_checklist.pdf
- search results 2 summary-s-ketamine-set.txt
- Search resultssummary-katamineAN-set.txt
- summary-ketamineAN-set-4.txt
- summary-ketamineAN-set-5.txt
