# Supplementary material for: Ketamine and Lamotrigine Combination in Psychopharmacology: Systematic Review
Source: Cells. 2022 Feb 12;11(4):645. doi: 10.3390/cells11040645 (PMC8869907; doi:10.3390/cells11040645)
Supplement: Supplementary file 1 [file cells-11-00645-s001.zip › search results 2 summary-s-ketamine-set.txt]

1: Ruberto VL, Jha MK, Murrough JW. Pharmacological Treatments for Patients with
Treatment-Resistant Depression. Pharmaceuticals (Basel). 2020 Jun 4;13(6):116.
doi: 10.3390/ph13060116. PMID: 32512768; PMCID: PMC7345023.

2: Veraart JKE, Smith-Apeldoorn SY, Bakker IM, Visser BAE, Kamphuis J, Schoevers
RA, Touw DJ. Pharmacodynamic Interactions Between Ketamine and Psychiatric
Medications Used in the Treatment of Depression: A Systematic Review. Int J
Neuropsychopharmacol. 2021 Oct 23;24(10):808-831. doi: 10.1093/ijnp/pyab039.
PMID: 34170315; PMCID: PMC8538895.

3: Azim L, Hindmarch P, Browne G, Chadwick T, Clare E, Courtney P, Dixon L,
Duffelen N, Fouweather T, Geddes JR, Goudie N, Harvey S, Helter T, Holstein EM,
Martin G, Mawson P, McCaffery J, Morriss R, Simon J, Smith D, Stokes PRA, Walker
J, Weetman C, Wolstenhulme F, Young AH, Watson S, McAllister-Williams RH. Study
protocol for a randomised placebo-controlled trial of pramipexole in addition to
mood stabilisers for patients with treatment resistant bipolar depression (the
PAX-BD study). BMC Psychiatry. 2021 Jul 5;21(1):334. doi:
10.1186/s12888-021-03322-y. PMID: 34225686; PMCID: PMC8256234.
