# Supplementary material for: Ketamine and Lamotrigine Combination in Psychopharmacology: Systematic Review
Source: Cells. 2022 Feb 12;11(4):645. doi: 10.3390/cells11040645 (PMC8869907; doi:10.3390/cells11040645)
Supplement: Supplementary file 1 [file cells-11-00645-s001.zip › Search resultssummary-katamineAN-set.txt]

1: Andrade C. Ketamine for Depression, 5: Potential Pharmacokinetic and
Pharmacodynamic Drug Interactions. J Clin Psychiatry. 2017 Jul;78(7):e858-e861.
doi: 10.4088/JCP.17f11802. PMID: 28858450.

2: Hirschtritt ME, Bloch MH, Mathews CA. Obsessive-Compulsive Disorder: Advances
in Diagnosis and Treatment. JAMA. 2017 Apr 4;317(13):1358-1367. doi:
10.1001/jama.2017.2200. PMID: 28384832.

3: Ruberto VL, Jha MK, Murrough JW. Pharmacological Treatments for Patients with
Treatment-Resistant Depression. Pharmaceuticals (Basel). 2020 Jun 4;13(6):116.
doi: 10.3390/ph13060116. PMID: 32512768; PMCID: PMC7345023.

4: Baldessarini RJ, Vázquez GH, Tondo L. Bipolar depression: a major unsolved
challenge. Int J Bipolar Disord. 2020 Jan 6;8(1):1. doi:
10.1186/s40345-019-0160-1. PMID: 31903509; PMCID: PMC6943098.

5: Lee MY, Hsiao YC, Chan MH, Chen HH. Lamotrigine attenuates the motivation to
self-administer ketamine and prevents cue- and prime-induced reinstatement of
ketamine-seeking behavior in rats. Drug Alcohol Depend. 2019 Jan 1;194:257-263.
doi: 10.1016/j.drugalcdep.2018.10.028. Epub 2018 Nov 15. PMID: 30469096.

6: Shen YC. Treatment of acute bipolar depression. Ci Ji Yi Xue Za Zhi. 2018
Jul-Sep;30(3):141-147. doi: 10.4103/tcmj.tcmj_71_18. PMID: 30069121; PMCID:
PMC6047324.

7: Hou S, Huh B, Kim HK, Kim KH, Abdi S. Treatment of Chemotherapy-Induced
Peripheral Neuropathy: Systematic Review and Recommendations. Pain Physician.
2018 Nov;21(6):571-592. PMID: 30508986.

8: Maheshwari K, Bakal O, Xuan P, Turan A, Fang J, Esa WAS, Sessler DI, Anand A.
Lamotrigine for reducing ketamine-induced psychologic disturbances: A pilot
randomized and blinded trial. J Clin Anesth. 2021 Feb;68:110074. doi:
10.1016/j.jclinane.2020.110074. Epub 2020 Sep 25. PMID: 32987332.

9: Viana M, Afridi S. Migraine with prolonged aura: phenotype and treatment.
Naunyn Schmiedebergs Arch Pharmacol. 2018 Jan;391(1):1-7. doi:
10.1007/s00210-017-1438-4. Epub 2017 Nov 16. PMID: 29143861.

10: Dutta A, McKie S, Deakin JFW. Ketamine and other potential glutamate
antidepressants. Psychiatry Res. 2015 Jan 30;225(1-2):1-13. doi:
10.1016/j.psychres.2014.10.028. Epub 2014 Nov 13. PMID: 25467702.

11: Shim IH, Woo YS, Kim MD, Bahk WM. Antidepressants and Mood Stabilizers:
Novel Research Avenues and Clinical Insights for Bipolar Depression. Int J Mol
Sci. 2017 Nov 13;18(11):2406. doi: 10.3390/ijms18112406. PMID: 29137178; PMCID:
PMC5713374.

12: Shcherbinin S, Doyle O, Zelaya FO, de Simoni S, Mehta MA, Schwarz AJ.
Modulatory effects of ketamine, risperidone and lamotrigine on resting brain
perfusion in healthy human subjects. Psychopharmacology (Berl). 2015
Nov;232(21-22):4191-204. doi: 10.1007/s00213-015-4021-z. Epub 2015 Jul 31. PMID:
26223493.

13: Papadimitropoulou K, Vossen C, Karabis A, Donatti C, Kubitz N. Comparative
efficacy and tolerability of pharmacological and somatic interventions in adult
patients with treatment-resistant depression: a systematic review and network
meta-analysis. Curr Med Res Opin. 2017 Apr;33(4):701-711. doi:
10.1080/03007995.2016.1277201. Epub 2017 Feb 6. PMID: 28035869.

14: Marinova Z, Chuang DM, Fineberg N. Glutamate-Modulating Drugs as a Potential
Therapeutic Strategy in Obsessive-Compulsive Disorder. Curr Neuropharmacol.
2017;15(7):977-995. doi: 10.2174/1570159X15666170320104237. PMID: 28322166;
PMCID: PMC5652017.

15: Deutschenbaur L, Beck J, Kiyhankhadiv A, Mühlhauser M, Borgwardt S, Walter
M, Hasler G, Sollberger D, Lang UE. Role of calcium, glutamate and NMDA in major
depression and therapeutic application. Prog Neuropsychopharmacol Biol
Psychiatry. 2016 Jan 4;64:325-33. doi: 10.1016/j.pnpbp.2015.02.015. Epub 2015
Mar 4. PMID: 25747801.

16: Abdallah CG, Averill CL, Salas R, Averill LA, Baldwin PR, Krystal JH, Mathew
SJ, Mathalon DH. Prefrontal Connectivity and Glutamate Transmission: Relevance
to Depression Pathophysiology and Ketamine Treatment. Biol Psychiatry Cogn
Neurosci Neuroimaging. 2017 Oct;2(7):566-574. doi: 10.1016/j.bpsc.2017.04.006.
PMID: 29034354; PMCID: PMC5635826.

17: Vgontzas A, Burch R. Episodic Migraine With and Without Aura: Key
Differences and Implications for Pathophysiology, Management, and Assessing
Risks. Curr Pain Headache Rep. 2018 Oct 5;22(12):78. doi:
10.1007/s11916-018-0735-z. PMID: 30291554.

18: Kornhall D, Nielsen EW. Failure of ketamine anesthesia in a patient with
lamotrigine overdose. Case Rep Crit Care. 2014;2014:916360. doi:
10.1155/2014/916360. Epub 2014 Jul 9. PMID: 25114807; PMCID: PMC4119912.

19: Tundo A, de Filippis R, Proietti L. Pharmacologic approaches to treatment
resistant depression: Evidences and personal experience. World J Psychiatry.
2015 Sep 22;5(3):330-41. doi: 10.5498/wjp.v5.i3.330. PMID: 26425446; PMCID:
PMC4582308.

20: Huang MC, Chen LY, Chen CK, Lin SK. Potential benefit of lamotrigine in
managing ketamine use disorder. Med Hypotheses. 2016 Feb;87:97-100. doi:
10.1016/j.mehy.2015.11.011. Epub 2015 Nov 14. PMID: 26632202.

21: Brody SA, Geyer MA, Large CH. Lamotrigine prevents ketamine but not
amphetamine-induced deficits in prepulse inhibition in mice. Psychopharmacology
(Berl). 2003 Sep;169(3-4):240-6. doi: 10.1007/s00213-003-1421-2. Epub 2003 Apr
16. PMID: 12698229.

22: Dickenson AH, Ghandehari J. Anti-convulsants and anti-depressants. Handb Exp
Pharmacol. 2007;(177):145-77. doi: 10.1007/978-3-540-33823-9_6. PMID: 17087123.

23: Réus GZ, Matias BI, Maciel AL, Abelaira HM, Ignácio ZM, de Moura AB, Matos
D, Danielski LG, Petronilho F, Carvalho AF, Quevedo J. Mechanism of synergistic
action on behavior, oxidative stress and inflammation following co-treatment
with ketamine and different antidepressant classes. Pharmacol Rep. 2017
Oct;69(5):1094-1102. doi: 10.1016/j.pharep.2017.04.021. Epub 2017 May 6. PMID:
28988615.

24: Chan LF, Eu CL, Soh SY, Maniam T, Shahidii Kadir Z, Chong BTW, Loo JL,
Sharip S, Wong VCW, Loo TH, Ng YP, Kahn DA. Is Ketamine the Future Clozapine for
Depression? A Case Series and Literature Review on Maintenance Ketamine in
Treatment-resistant Depression With Suicidal Behavior. J Psychiatr Pract. 2018
Jul;24(4):279-291. doi: 10.1097/PRA.0000000000000316. PMID: 30427812.

25: Deakin JF, Lees J, McKie S, Hallak JE, Williams SR, Dursun SM. Glutamate and
the neural basis of the subjective effects of ketamine: a pharmaco-magnetic
resonance imaging study. Arch Gen Psychiatry. 2008 Feb;65(2):154-64. doi:
10.1001/archgenpsychiatry.2007.37. PMID: 18250253.

26: Idris NF, Repeto P, Neill JC, Large CH. Investigation of the effects of
lamotrigine and clozapine in improving reversal-learning impairments induced by
acute phencyclidine and D-amphetamine in the rat. Psychopharmacology (Berl).
2005 May;179(2):336-48. doi: 10.1007/s00213-004-2058-5. Epub 2005 Jan 12. PMID:
15645224.

27: Veraart JKE, Smith-Apeldoorn SY, Bakker IM, Visser BAE, Kamphuis J,
Schoevers RA, Touw DJ. Pharmacodynamic Interactions Between Ketamine and
Psychiatric Medications Used in the Treatment of Depression: A Systematic
Review. Int J Neuropsychopharmacol. 2021 Oct 23;24(10):808-831. doi:
10.1093/ijnp/pyab039. PMID: 34170315; PMCID: PMC8538895.

28: Doyle OM, De Simoni S, Schwarz AJ, Brittain C, O'Daly OG, Williams SC, Mehta
MA. Quantifying the attenuation of the ketamine pharmacological magnetic
resonance imaging response in humans: a validation using antipsychotic and
glutamatergic agents. J Pharmacol Exp Ther. 2013 Apr;345(1):151-60. doi:
10.1124/jpet.112.201665. Epub 2013 Jan 31. PMID: 23370794.

29: McIntyre RS, Cha DS, Kim RD, Mansur RB. A review of FDA-approved treatment
options in bipolar depression. CNS Spectr. 2013 Dec;18 Suppl 1:4-20; quiz 21.
doi: 10.1017/S1092852913000746. Epub 2013 Nov 15. PMID: 24237641.

30: Kariuki-Nyuthe C, Gomez-Mancilla B, Stein DJ. Obsessive compulsive disorder
and the glutamatergic system. Curr Opin Psychiatry. 2014 Jan;27(1):32-7. doi:
10.1097/YCO.0000000000000017. PMID: 24270485.

31: Joules R, Doyle OM, Schwarz AJ, O'Daly OG, Brammer M, Williams SC, Mehta MA.
Ketamine induces a robust whole-brain connectivity pattern that can be
differentially modulated by drugs of different mechanism and clinical profile.
Psychopharmacology (Berl). 2015 Nov;232(21-22):4205-18. doi:
10.1007/s00213-015-3951-9. Epub 2015 May 19. PMID: 25980482; PMCID: PMC4600469.

32: Frese A, Husstedt IW, Ringelstein EB, Evers S. Pharmacologic treatment of
central post-stroke pain. Clin J Pain. 2006 Mar-Apr;22(3):252-60. doi:
10.1097/01.ajp.0000173020.10483.13. PMID: 16514325.

33: Anand A, Charney DS, Oren DA, Berman RM, Hu XS, Cappiello A, Krystal JH.
Attenuation of the neuropsychiatric effects of ketamine with lamotrigine:
support for hyperglutamatergic effects of N-methyl-D-aspartate receptor
antagonists. Arch Gen Psychiatry. 2000 Mar;57(3):270-6. doi:
10.1001/archpsyc.57.3.270. PMID: 10711913.

34: Vieta E, Valentí M. Pharmacological management of bipolar depression: acute
treatment, maintenance, and prophylaxis. CNS Drugs. 2013 Jul;27(7):515-29. doi:
10.1007/s40263-013-0073-y. PMID: 23749421.

35: Data-Franco J, Singh A, Popovic D, Ashton M, Berk M, Vieta E, Figueira ML,
Dean OM. Beyond the therapeutic shackles of the monoamines: New mechanisms in
bipolar disorder biology. Prog Neuropsychopharmacol Biol Psychiatry. 2017 Jan
4;72:73-86. doi: 10.1016/j.pnpbp.2016.09.004. Epub 2016 Sep 9. PMID: 27616052.

36: Włodarczyk A, Cubała WJ, Gałuszko-Węgielnik M, Szarmach J. Central nervous
system-related safety and tolerability of add-on ketamine to antidepressant
medication in treatment-resistant depression: focus on the unique safety profile
of bipolar depression. Ther Adv Psychopharmacol. 2021 May
19;11:20451253211011021. doi: 10.1177/20451253211011021. PMID: 34046159; PMCID:
PMC8138297.

37: Ostadhadi S, Ahangari M, Nikoui V, Norouzi-Javidan A, Zolfaghari S, Jazaeri
F, Chamanara M, Akbarian R, Dehpour AR. Pharmacological evidence for the
involvement of the NMDA receptor and nitric oxide pathway in the antidepressant-
like effect of lamotrigine in the mouse forced swimming test. Biomed
Pharmacother. 2016 Aug;82:713-21. doi: 10.1016/j.biopha.2016.05.035. Epub 2016
Jun 14. PMID: 27470415.

38: Chaparro Gómez LE, Calvache España JA, Arbeláez León LM. Coadjuvant
analgesics for cancer pain: using the clinical queries PubMed tool. Cir Cir.
2010 Mar-Apr;78(2):185-90. English, Spanish. PMID: 20478123.

39: Block F, Habermeyer B. Glutamatantagonisten bei neuropathischen Schmerzen
[Glutamate antagonists for treatment of neuropathic pain]. Schmerz. 2003
Aug;17(4):261-7. German. doi: 10.1007/s00482-003-0218-x. PMID: 12923675.

40: Mathew SJ, Murrough JW, aan het Rot M, Collins KA, Reich DL, Charney DS.
Riluzole for relapse prevention following intravenous ketamine in treatment-
resistant depression: a pilot randomized, placebo-controlled continuation trial.
Int J Neuropsychopharmacol. 2010 Feb;13(1):71-82. doi:
10.1017/S1461145709000169. Epub 2009 Mar 17. PMID: 19288975; PMCID: PMC3883127.

41: Goff DC. Drug development in schizophrenia: are glutamatergic targets still
worth aiming at? Curr Opin Psychiatry. 2015 May;28(3):207-15. doi:
10.1097/YCO.0000000000000152. PMID: 25710242.

42: Aggarwal A. Ketamine as a potential option in the treatment of short-lasting
unilateral neuralgiform headache attacks with conjunctival injection and
tearing. Natl Med J India. 2019 Mar-Apr;32(2):86-87. doi:
10.4103/0970-258X.275347. PMID: 31939403.

43: Doyle OM, Ashburner J, Zelaya FO, Williams SCR, Mehta MA, Marquand AF.
Multivariate decoding of brain images using ordinal regression. Neuroimage. 2013
Nov 1;81:347-357. doi: 10.1016/j.neuroimage.2013.05.036. Epub 2013 May 17. PMID:
23684876; PMCID: PMC4068378.

44: Mechri A, Saoud M, Khiari G, d'Amato T, Dalery J, Gaha L. Hypothèse
glutamatergique de la schizophrénie: apports des recherches cliniques sur la
kétamine [Glutaminergic hypothesis of schizophrenia: clinical research studies
with ketamine]. Encephale. 2001 Jan-Feb;27(1):53-9. French. PMID: 11294039.

45: Sienaert P, Lambrichts L, Dols A, De Fruyt J. Evidence-based treatment
strategies for treatment-resistant bipolar depression: a systematic review.
Bipolar Disord. 2013 Feb;15(1):61-9. doi: 10.1111/bdi.12026. Epub 2012 Nov 27.
PMID: 23190379.

46: Starr MS, Starr BS, Kaur S. Stimulation of basal and L-DOPA-induced motor
activity by glutamate antagonists in animal models of Parkinson's disease.
Neurosci Biobehav Rev. 1997 Jul;21(4):437-46. doi:
10.1016/s0149-7634(96)00039-5. PMID: 9195601.

47: Hunt MJ, Garcia R, Large CH, Kasicki S. Modulation of high-frequency
oscillations associated with NMDA receptor hypofunction in the rodent nucleus
accumbens by lamotrigine. Prog Neuropsychopharmacol Biol Psychiatry. 2008 Jul
1;32(5):1312-9. doi: 10.1016/j.pnpbp.2008.04.009. Epub 2008 Apr 20. PMID:
18514376.

48: Choi HR, Aktas A, Bottros MM. Pharmacotherapy to Manage Central Post-Stroke
Pain. CNS Drugs. 2021 Feb;35(2):151-160. doi: 10.1007/s40263-021-00791-3. Epub
2021 Feb 7. PMID: 33550430.

49: Richards BL, Whittle SL, Buchbinder R. Neuromodulators for pain management
in rheumatoid arthritis. Cochrane Database Syst Rev. 2012 Jan 18;1(1):CD008921.
doi: 10.1002/14651858.CD008921.pub2. PMID: 22258992; PMCID: PMC6956614.

50: Siniscalchi A, Zona C, Guatteo E, Mercuri NB, Bernardi G. An
electrophysiological analysis of the protective effects of felbamate,
lamotrigine, and lidocaine on the functional recovery from in vitro ischemia in
rat neocortical slices. Synapse. 1998 Dec;30(4):371-9. doi:
10.1002/(SICI)1098-2396(199812)30:4<371::AID-SYN4>3.0.CO;2-V. PMID: 9826229.

51: Attal N, Mazaltarine G, Perrouin-Verbe B, Albert T; SOFMER French Society
for Physical Medicine and Rehabilitation. Chronic neuropathic pain management in
spinal cord injury patients. What is the efficacy of pharmacological treatments
with a general mode of administration? (oral, transdermal, intravenous). Ann
Phys Rehabil Med. 2009 Mar;52(2):124-41. doi: 10.1016/j.rehab.2008.12.011. Epub
2009 Feb 21. PMID: 19909703.

52: Staahl C, Olesen AE, Andresen T, Arendt-Nielsen L, Drewes AM. Assessing
efficacy of non-opioid analgesics in experimental pain models in healthy
volunteers: an updated review. Br J Clin Pharmacol. 2009 Sep;68(3):322-41. doi:
10.1111/j.1365-2125.2009.03433.x. PMID: 19740390; PMCID: PMC2766472.

53: Kalkman HO. Antischizophrenic activity independent of dopamine D2 blockade.
Expert Opin Ther Targets. 2002 Oct;6(5):571-82. doi: 10.1517/14728222.6.5.571.
PMID: 12387681.

54: Lanius RA, Brewin CR, Bremner JD, Daniels JK, Friedman MJ, Liberzon I,
McFarlane A, Schnurr PP, Shin L, Stein M, Vermetten E. Does neuroimaging
research examining the pathophysiology of posttraumatic stress disorder require
medication-free patients? J Psychiatry Neurosci. 2010 Mar;35(2):80-9. doi:
10.1503/jpn.090047. PMID: 20184804; PMCID: PMC2834789.

55: Cilia J, Hatcher P, Reavill C, Jones DN. (+/-) Ketamine-induced prepulse
inhibition deficits of an acoustic startle response in rats are not reversed by
antipsychotics. J Psychopharmacol. 2007 May;21(3):302-11. doi:
10.1177/0269881107077718. PMID: 17591657.

56: Matsumura N, Nakaki T. Isobolographic analysis of the mechanisms of action
of anticonvulsants from a combination effect. Eur J Pharmacol. 2014 Oct
15;741:237-46. doi: 10.1016/j.ejphar.2014.08.001. Epub 2014 Aug 19. PMID:
25149665.

57: Lapidus KA, Soleimani L, Murrough JW. Novel glutamatergic drugs for the
treatment of mood disorders. Neuropsychiatr Dis Treat. 2013;9:1101-12. doi:
10.2147/NDT.S36689. Epub 2013 Aug 7. PMID: 23976856; PMCID: PMC3747027.

58: Al-Busaidi M, Burad J, Al-Belushi A, Gujjar A. Super Refractory Status
Epilepticus in Hashimoto's Encephalopathy. Oman Med J. 2017 May;32(3):247-250.
doi: 10.5001/omj.2017.46. PMID: 28584608; PMCID: PMC5447801.

59: Bahji A, Ermacora D, Stephenson C, Hawken ER, Vazquez G. Comparative
Efficacy and Tolerability of Adjunctive Pharmacotherapies for Acute Bipolar
Depression: A Systematic Review and Network Meta-analysis. Can J Psychiatry.
2021 Mar;66(3):274-288. doi: 10.1177/0706743720970857. Epub 2020 Nov 11. PMID:
33174452; PMCID: PMC7958200.

60: Goff DC, Keefe R, Citrome L, Davy K, Krystal JH, Large C, Thompson TR,
Volavka J, Webster EL. Lamotrigine as add-on therapy in schizophrenia: results
of 2 placebo-controlled trials. J Clin Psychopharmacol. 2007 Dec;27(6):582-9.
doi: 10.1097/jcp.0b013e31815abf34. PMID: 18004124.

61: Pikwer A. Depersonalization disorder may be related to glutamate receptor
activation imbalance. Med Hypotheses. 2011 Oct;77(4):593-4. doi:
10.1016/j.mehy.2011.06.041. Epub 2011 Jul 13. PMID: 21742442.

62: Tiihonen J, Hallikainen T, Ryynänen OP, Repo-Tiihonen E, Kotilainen I,
Eronen M, Toivonen P, Wahlbeck K, Putkonen A. Lamotrigine in treatment-resistant
schizophrenia: a randomized placebo-controlled crossover trial. Biol Psychiatry.
2003 Dec 1;54(11):1241-8. doi: 10.1016/s0006-3223(03)00524-9. PMID: 14643092.

63: Shih T, McDonough JH Jr, Koplovitz I. Anticonvulsants for soman-induced
seizure activity. J Biomed Sci. 1999 Mar-Apr;6(2):86-96. doi:
10.1007/BF02256439. PMID: 10087439.

64: Howland RH. Glutamate-modulating drugs & the treatment of mental disorders.
J Psychosoc Nurs Ment Health Serv. 2007 Jan;45(1):11-4. doi:
10.3928/02793695-20070101-04. PMID: 17304980.

65: Donnadieu S, Djian MC. Traitement de la douleur [Pain therapy]. Presse Med.
1998 Dec 12;27(39):2062-9. French. PMID: 9893699.

66: Nielsen AN, Mathiesen C, Blackburn-Munro G. Pharmacological characterisation
of acid-induced muscle allodynia in rats. Eur J Pharmacol. 2004 Mar
8;487(1-3):93-103. doi: 10.1016/j.ejphar.2004.01.017. PMID: 15033380.

67: Pittenger C. Glutamate modulators in the treatment of obsessive-compulsive
disorder. Psychiatr Ann. 2015 Jun;45(6):308-315. doi:
10.3928/00485713-20150602-06. PMID: 26236057; PMCID: PMC4517847.

68: Mechri A, Micallef J, Blin O, Saoud M, Daléry J, Gaha L. Modulation
pharmacologique des effects induits par la kétamine à des doses subanesthésiques
[Pharmacological modulation of the effects induced by ketamine at subanesthetic
doses]. Therapie. 2001 Sep-Oct;56(5):617-22. French. PMID: 11806303.

69: Calzavara MB, Medrano WA, Levin R, Kameda SR, Andersen ML, Tufik S, Silva
RH, Frussa-Filho R, Abílio VC. Neuroleptic drugs revert the contextual fear
conditioning deficit presented by spontaneously hypertensive rats: a potential
animal model of emotional context processing in schizophrenia? Schizophr Bull.
2009 Jul;35(4):748-59. doi: 10.1093/schbul/sbn006. Epub 2008 Feb 16. PMID:
18281713; PMCID: PMC2696367.

70: Sato T, Kuniba H, Matsuo M, Matsuzaka T, Moriuchi H. [Case of drug-induced
hypersensitivity syndrome due to lamotrigine: demonstration of sequential
reactivation of herpesviruses]. No To Hattatsu. 2012 Jan;44(1):69-72. Japanese.
PMID: 22352035.

71: Gozzi A, Large CH, Schwarz A, Bertani S, Crestan V, Bifone A. Differential
effects of antipsychotic and glutamatergic agents on the phMRI response to
phencyclidine. Neuropsychopharmacology. 2008 Jun;33(7):1690-703. doi:
10.1038/sj.npp.1301547. Epub 2007 Sep 5. PMID: 17805312.

72: Azim L, Hindmarch P, Browne G, Chadwick T, Clare E, Courtney P, Dixon L,
Duffelen N, Fouweather T, Geddes JR, Goudie N, Harvey S, Helter T, Holstein EM,
Martin G, Mawson P, McCaffery J, Morriss R, Simon J, Smith D, Stokes PRA, Walker
J, Weetman C, Wolstenhulme F, Young AH, Watson S, McAllister-Williams RH. Study
protocol for a randomised placebo-controlled trial of pramipexole in addition to
mood stabilisers for patients with treatment resistant bipolar depression (the
PAX-BD study). BMC Psychiatry. 2021 Jul 5;21(1):334. doi:
10.1186/s12888-021-03322-y. PMID: 34225686; PMCID: PMC8256234.

73: Dursun SM, Deakin JF. Augmenting antipsychotic treatment with lamotrigine or
topiramate in patients with treatment-resistant schizophrenia: a naturalistic
case-series outcome study. J Psychopharmacol. 2001 Dec;15(4):297-301. doi:
10.1177/026988110101500409. PMID: 11769825.

74: Golanov AV, Kornienko VN, Trunin IuIu, Kostiuchenko VV, Gorlachev GE,
Gorelyshev SK, Melikian AG, Khukhlaeva EA, Mazerkina NA, Sorokin VA.
[Stereotactic radiosurgery in treatment of patients with hypothalamic
hamartomas]. Zh Vopr Neirokhir Im N N Burdenko. 2010 Jan-Mar;(1):24-9. Russian.
PMID: 20432559.

75: Brody SA, Conquet F, Geyer MA. Effect of antipsychotic treatment on the
prepulse inhibition deficit of mGluR5 knockout mice. Psychopharmacology (Berl).
2004 Mar;172(2):187-95. doi: 10.1007/s00213-003-1635-3. Epub 2003 Nov 13. PMID:
14615875.

76: Krystal JH, Anand A, Moghaddam B. Effects of NMDA receptor antagonists:
implications for the pathophysiology of schizophrenia. Arch Gen Psychiatry. 2002
Jul;59(7):663-4. doi: 10.1001/archpsyc.59.7.663. PMID: 12090822.

77: Shim SS, Adityanjee. Is NMDA receptor hypofunction in schizophrenia
associated with a primary hyperglutamatergic state? Arch Gen Psychiatry. 2002
May;59(5):466-7; author reply 467-8. doi: 10.1001/archpsyc.59.5.466. PMID:
11982452.

78: Nicolodi M, Del Bianco PL, Sicuteri F. Modulation of excitatory amino acids
pathway: a possible therapeutic approach to chronic daily headache associated
with analgesic drugs abuse. Int J Clin Pharmacol Res. 1997;17(2-3):97-100. PMID:
9403363.
