# Supplementary material for: Ketamine and Lamotrigine Combination in Psychopharmacology: Systematic Review
Source: Cells. 2022 Feb 12;11(4):645. doi: 10.3390/cells11040645 (PMC8869907; doi:10.3390/cells11040645)
Supplement: Supplementary file 1 [file cells-11-00645-s001.zip › summary-ketamineAN-set-4.txt]

1: Baldessarini RJ, Vázquez GH, Tondo L. Bipolar depression: a major unsolved
challenge. Int J Bipolar Disord. 2020 Jan 6;8(1):1. doi:
10.1186/s40345-019-0160-1. PMID: 31903509; PMCID: PMC6943098.

2: Shim IH, Woo YS, Kim MD, Bahk WM. Antidepressants and Mood Stabilizers: Novel
Research Avenues and Clinical Insights for Bipolar Depression. Int J Mol Sci.
2017 Nov 13;18(11):2406. doi: 10.3390/ijms18112406. PMID: 29137178; PMCID:
PMC5713374.

3: Shen YC. Treatment of acute bipolar depression. Ci Ji Yi Xue Za Zhi. 2018
Jul-Sep;30(3):141-147. doi: 10.4103/tcmj.tcmj_71_18. PMID: 30069121; PMCID:
PMC6047324.

4: Bahji A, Ermacora D, Stephenson C, Hawken ER, Vazquez G. Comparative Efficacy
and Tolerability of Adjunctive Pharmacotherapies for Acute Bipolar Depression: A
Systematic Review and Network Meta-analysis. Can J Psychiatry. 2021
Mar;66(3):274-288. doi: 10.1177/0706743720970857. Epub 2020 Nov 11. PMID:
33174452; PMCID: PMC7958200.

5: Vieta E, Valentí M. Pharmacological management of bipolar depression: acute
treatment, maintenance, and prophylaxis. CNS Drugs. 2013 Jul;27(7):515-29. doi:
10.1007/s40263-013-0073-y. PMID: 23749421.

6: Tundo A, de Filippis R, Proietti L. Pharmacologic approaches to treatment
resistant depression: Evidences and personal experience. World J Psychiatry.
2015 Sep 22;5(3):330-41. doi: 10.5498/wjp.v5.i3.330. PMID: 26425446; PMCID:
PMC4582308.

7: Lee MY, Hsiao YC, Chan MH, Chen HH. Lamotrigine attenuates the motivation to
self-administer ketamine and prevents cue- and prime-induced reinstatement of
ketamine-seeking behavior in rats. Drug Alcohol Depend. 2019 Jan 1;194:257-263.
doi: 10.1016/j.drugalcdep.2018.10.028. Epub 2018 Nov 15. PMID: 30469096.

8: Chan LF, Eu CL, Soh SY, Maniam T, Shahidii Kadir Z, Chong BTW, Loo JL, Sharip
S, Wong VCW, Loo TH, Ng YP, Kahn DA. Is Ketamine the Future Clozapine for
Depression? A Case Series and Literature Review on Maintenance Ketamine in
Treatment-resistant Depression With Suicidal Behavior. J Psychiatr Pract. 2018
Jul;24(4):279-291. doi: 10.1097/PRA.0000000000000316. PMID: 30427812.

9: Włodarczyk A, Cubała WJ, Gałuszko-Węgielnik M, Szarmach J. Central nervous
system-related safety and tolerability of add-on ketamine to antidepressant
medication in treatment-resistant depression: focus on the unique safety profile
of bipolar depression. Ther Adv Psychopharmacol. 2021 May
19;11:20451253211011021. doi: 10.1177/20451253211011021. PMID: 34046159; PMCID:
PMC8138297.

10: McIntyre RS, Cha DS, Kim RD, Mansur RB. A review of FDA-approved treatment
options in bipolar depression. CNS Spectr. 2013 Dec;18 Suppl 1:4-20; quiz 21.
doi: 10.1017/S1092852913000746. Epub 2013 Nov 15. PMID: 24237641.

11: Sienaert P, Lambrichts L, Dols A, De Fruyt J. Evidence-based treatment
strategies for treatment-resistant bipolar depression: a systematic review.
Bipolar Disord. 2013 Feb;15(1):61-9. doi: 10.1111/bdi.12026. Epub 2012 Nov 27.
PMID: 23190379.

12: Data-Franco J, Singh A, Popovic D, Ashton M, Berk M, Vieta E, Figueira ML,
Dean OM. Beyond the therapeutic shackles of the monoamines: New mechanisms in
bipolar disorder biology. Prog Neuropsychopharmacol Biol Psychiatry. 2017 Jan
4;72:73-86. doi: 10.1016/j.pnpbp.2016.09.004. Epub 2016 Sep 9. PMID: 27616052.

13: Brody SA, Geyer MA, Large CH. Lamotrigine prevents ketamine but not
amphetamine-induced deficits in prepulse inhibition in mice. Psychopharmacology
(Berl). 2003 Sep;169(3-4):240-6. doi: 10.1007/s00213-003-1421-2. Epub 2003 Apr
16. PMID: 12698229.

14: Azim L, Hindmarch P, Browne G, Chadwick T, Clare E, Courtney P, Dixon L,
Duffelen N, Fouweather T, Geddes JR, Goudie N, Harvey S, Helter T, Holstein EM,
Martin G, Mawson P, McCaffery J, Morriss R, Simon J, Smith D, Stokes PRA, Walker
J, Weetman C, Wolstenhulme F, Young AH, Watson S, McAllister-Williams RH. Study
protocol for a randomised placebo-controlled trial of pramipexole in addition to
mood stabilisers for patients with treatment resistant bipolar depression (the
PAX-BD study). BMC Psychiatry. 2021 Jul 5;21(1):334. doi:
10.1186/s12888-021-03322-y. PMID: 34225686; PMCID: PMC8256234.

15: Calzavara MB, Medrano WA, Levin R, Kameda SR, Andersen ML, Tufik S, Silva
RH, Frussa-Filho R, Abílio VC. Neuroleptic drugs revert the contextual fear
conditioning deficit presented by spontaneously hypertensive rats: a potential
animal model of emotional context processing in schizophrenia? Schizophr Bull.
2009 Jul;35(4):748-59. doi: 10.1093/schbul/sbn006. Epub 2008 Feb 16. PMID:
18281713; PMCID: PMC2696367.
