# Supplementary material for: Ketamine and Lamotrigine Combination in Psychopharmacology: Systematic Review
Source: Cells. 2022 Feb 12;11(4):645. doi: 10.3390/cells11040645 (PMC8869907; doi:10.3390/cells11040645)
Supplement: Supplementary file 1 [file cells-11-00645-s001.zip › summary-ketamineAN-set-5.txt]

1: Andrade C. Ketamine for Depression, 5: Potential Pharmacokinetic and
Pharmacodynamic Drug Interactions. J Clin Psychiatry. 2017 Jul;78(7):e858-e861.
doi: 10.4088/JCP.17f11802. PMID: 28858450.

2: Ruberto VL, Jha MK, Murrough JW. Pharmacological Treatments for Patients with
Treatment-Resistant Depression. Pharmaceuticals (Basel). 2020 Jun 4;13(6):116.
doi: 10.3390/ph13060116. PMID: 32512768; PMCID: PMC7345023.

3: Baldessarini RJ, Vázquez GH, Tondo L. Bipolar depression: a major unsolved
challenge. Int J Bipolar Disord. 2020 Jan 6;8(1):1. doi:
10.1186/s40345-019-0160-1. PMID: 31903509; PMCID: PMC6943098.

4: Shim IH, Woo YS, Kim MD, Bahk WM. Antidepressants and Mood Stabilizers: Novel
Research Avenues and Clinical Insights for Bipolar Depression. Int J Mol Sci.
2017 Nov 13;18(11):2406. doi: 10.3390/ijms18112406. PMID: 29137178; PMCID:
PMC5713374.

5: Shen YC. Treatment of acute bipolar depression. Ci Ji Yi Xue Za Zhi. 2018
Jul-Sep;30(3):141-147. doi: 10.4103/tcmj.tcmj_71_18. PMID: 30069121; PMCID:
PMC6047324.

6: Papadimitropoulou K, Vossen C, Karabis A, Donatti C, Kubitz N. Comparative
efficacy and tolerability of pharmacological and somatic interventions in adult
patients with treatment-resistant depression: a systematic review and network
meta-analysis. Curr Med Res Opin. 2017 Apr;33(4):701-711. doi:
10.1080/03007995.2016.1277201. Epub 2017 Feb 6. PMID: 28035869.

7: Deutschenbaur L, Beck J, Kiyhankhadiv A, Mühlhauser M, Borgwardt S, Walter M,
Hasler G, Sollberger D, Lang UE. Role of calcium, glutamate and NMDA in major
depression and therapeutic application. Prog Neuropsychopharmacol Biol
Psychiatry. 2016 Jan 4;64:325-33. doi: 10.1016/j.pnpbp.2015.02.015. Epub 2015
Mar 4. PMID: 25747801.

8: Tundo A, de Filippis R, Proietti L. Pharmacologic approaches to treatment
resistant depression: Evidences and personal experience. World J Psychiatry.
2015 Sep 22;5(3):330-41. doi: 10.5498/wjp.v5.i3.330. PMID: 26425446; PMCID:
PMC4582308.

9: Dutta A, McKie S, Deakin JFW. Ketamine and other potential glutamate
antidepressants. Psychiatry Res. 2015 Jan 30;225(1-2):1-13. doi:
10.1016/j.psychres.2014.10.028. Epub 2014 Nov 13. PMID: 25467702.

10: Bahji A, Ermacora D, Stephenson C, Hawken ER, Vazquez G. Comparative
Efficacy and Tolerability of Adjunctive Pharmacotherapies for Acute Bipolar
Depression: A Systematic Review and Network Meta-analysis. Can J Psychiatry.
2021 Mar;66(3):274-288. doi: 10.1177/0706743720970857. Epub 2020 Nov 11. PMID:
33174452; PMCID: PMC7958200.

11: Abdallah CG, Averill CL, Salas R, Averill LA, Baldwin PR, Krystal JH, Mathew
SJ, Mathalon DH. Prefrontal Connectivity and Glutamate Transmission: Relevance
to Depression Pathophysiology and Ketamine Treatment. Biol Psychiatry Cogn
Neurosci Neuroimaging. 2017 Oct;2(7):566-574. doi: 10.1016/j.bpsc.2017.04.006.
PMID: 29034354; PMCID: PMC5635826.

12: Vgontzas A, Burch R. Episodic Migraine With and Without Aura: Key
Differences and Implications for Pathophysiology, Management, and Assessing
Risks. Curr Pain Headache Rep. 2018 Oct 5;22(12):78. doi:
10.1007/s11916-018-0735-z. PMID: 30291554.

13: Vieta E, Valentí M. Pharmacological management of bipolar depression: acute
treatment, maintenance, and prophylaxis. CNS Drugs. 2013 Jul;27(7):515-29. doi:
10.1007/s40263-013-0073-y. PMID: 23749421.

14: Chan LF, Eu CL, Soh SY, Maniam T, Shahidii Kadir Z, Chong BTW, Loo JL,
Sharip S, Wong VCW, Loo TH, Ng YP, Kahn DA. Is Ketamine the Future Clozapine for
Depression? A Case Series and Literature Review on Maintenance Ketamine in
Treatment-resistant Depression With Suicidal Behavior. J Psychiatr Pract. 2018
Jul;24(4):279-291. doi: 10.1097/PRA.0000000000000316. PMID: 30427812.

15: Veraart JKE, Smith-Apeldoorn SY, Bakker IM, Visser BAE, Kamphuis J,
Schoevers RA, Touw DJ. Pharmacodynamic Interactions Between Ketamine and
Psychiatric Medications Used in the Treatment of Depression: A Systematic
Review. Int J Neuropsychopharmacol. 2021 Oct 23;24(10):808-831. doi:
10.1093/ijnp/pyab039. PMID: 34170315; PMCID: PMC8538895.

16: McIntyre RS, Cha DS, Kim RD, Mansur RB. A review of FDA-approved treatment
options in bipolar depression. CNS Spectr. 2013 Dec;18 Suppl 1:4-20; quiz 21.
doi: 10.1017/S1092852913000746. Epub 2013 Nov 15. PMID: 24237641.

17: Réus GZ, Matias BI, Maciel AL, Abelaira HM, Ignácio ZM, de Moura AB, Matos
D, Danielski LG, Petronilho F, Carvalho AF, Quevedo J. Mechanism of synergistic
action on behavior, oxidative stress and inflammation following co-treatment
with ketamine and different antidepressant classes. Pharmacol Rep. 2017
Oct;69(5):1094-1102. doi: 10.1016/j.pharep.2017.04.021. Epub 2017 May 6. PMID:
28988615.

18: Mathew SJ, Murrough JW, aan het Rot M, Collins KA, Reich DL, Charney DS.
Riluzole for relapse prevention following intravenous ketamine in treatment-
resistant depression: a pilot randomized, placebo-controlled continuation trial.
Int J Neuropsychopharmacol. 2010 Feb;13(1):71-82. doi:
10.1017/S1461145709000169. Epub 2009 Mar 17. PMID: 19288975; PMCID: PMC3883127.

19: Włodarczyk A, Cubała WJ, Gałuszko-Węgielnik M, Szarmach J. Central nervous
system-related safety and tolerability of add-on ketamine to antidepressant
medication in treatment-resistant depression: focus on the unique safety profile
of bipolar depression. Ther Adv Psychopharmacol. 2021 May
19;11:20451253211011021. doi: 10.1177/20451253211011021. PMID: 34046159; PMCID:
PMC8138297.

20: Doyle OM, De Simoni S, Schwarz AJ, Brittain C, O'Daly OG, Williams SC, Mehta
MA. Quantifying the attenuation of the ketamine pharmacological magnetic
resonance imaging response in humans: a validation using antipsychotic and
glutamatergic agents. J Pharmacol Exp Ther. 2013 Apr;345(1):151-60. doi:
10.1124/jpet.112.201665. Epub 2013 Jan 31. PMID: 23370794.

21: Sienaert P, Lambrichts L, Dols A, De Fruyt J. Evidence-based treatment
strategies for treatment-resistant bipolar depression: a systematic review.
Bipolar Disord. 2013 Feb;15(1):61-9. doi: 10.1111/bdi.12026. Epub 2012 Nov 27.
PMID: 23190379.

22: Ostadhadi S, Ahangari M, Nikoui V, Norouzi-Javidan A, Zolfaghari S, Jazaeri
F, Chamanara M, Akbarian R, Dehpour AR. Pharmacological evidence for the
involvement of the NMDA receptor and nitric oxide pathway in the antidepressant-
like effect of lamotrigine in the mouse forced swimming test. Biomed
Pharmacother. 2016 Aug;82:713-21. doi: 10.1016/j.biopha.2016.05.035. Epub 2016
Jun 14. PMID: 27470415.

23: Richards BL, Whittle SL, Buchbinder R. Neuromodulators for pain management
in rheumatoid arthritis. Cochrane Database Syst Rev. 2012 Jan 18;1(1):CD008921.
doi: 10.1002/14651858.CD008921.pub2. PMID: 22258992; PMCID: PMC6956614.

24: Attal N, Mazaltarine G, Perrouin-Verbe B, Albert T; SOFMER French Society
for Physical Medicine and Rehabilitation. Chronic neuropathic pain management in
spinal cord injury patients. What is the efficacy of pharmacological treatments
with a general mode of administration? (oral, transdermal, intravenous). Ann
Phys Rehabil Med. 2009 Mar;52(2):124-41. doi: 10.1016/j.rehab.2008.12.011. Epub
2009 Feb 21. PMID: 19909703.

25: Siniscalchi A, Zona C, Guatteo E, Mercuri NB, Bernardi G. An
electrophysiological analysis of the protective effects of felbamate,
lamotrigine, and lidocaine on the functional recovery from in vitro ischemia in
rat neocortical slices. Synapse. 1998 Dec;30(4):371-9. doi:
10.1002/(SICI)1098-2396(199812)30:4<371::AID-SYN4>3.0.CO;2-V. PMID: 9826229.

26: Lapidus KA, Soleimani L, Murrough JW. Novel glutamatergic drugs for the
treatment of mood disorders. Neuropsychiatr Dis Treat. 2013;9:1101-12. doi:
10.2147/NDT.S36689. Epub 2013 Aug 7. PMID: 23976856; PMCID: PMC3747027.

27: Caldiroli A, Capuzzi E, Tagliabue I, Capellazzi M, Marcatili M, Mucci F,
Colmegna F, Clerici M, Buoli M, Dakanalis A. Augmentative Pharmacological
Strategies in Treatment-Resistant Major Depression: A Comprehensive Review. Int
J Mol Sci. 2021 Dec 2;22(23):13070. doi: 10.3390/ijms222313070. PMID: 34884874.

28: Al-Busaidi M, Burad J, Al-Belushi A, Gujjar A. Super Refractory Status
Epilepticus in Hashimoto's Encephalopathy. Oman Med J. 2017 May;32(3):247-250.
doi: 10.5001/omj.2017.46. PMID: 28584608; PMCID: PMC5447801.

29: Pikwer A. Depersonalization disorder may be related to glutamate receptor
activation imbalance. Med Hypotheses. 2011 Oct;77(4):593-4. doi:
10.1016/j.mehy.2011.06.041. Epub 2011 Jul 13. PMID: 21742442.

30: Azim L, Hindmarch P, Browne G, Chadwick T, Clare E, Courtney P, Dixon L,
Duffelen N, Fouweather T, Geddes JR, Goudie N, Harvey S, Helter T, Holstein EM,
Martin G, Mawson P, McCaffery J, Morriss R, Simon J, Smith D, Stokes PRA, Walker
J, Weetman C, Wolstenhulme F, Young AH, Watson S, McAllister-Williams RH. Study
protocol for a randomised placebo-controlled trial of pramipexole in addition to
mood stabilisers for patients with treatment resistant bipolar depression (the
PAX-BD study). BMC Psychiatry. 2021 Jul 5;21(1):334. doi:
10.1186/s12888-021-03322-y. PMID: 34225686; PMCID: PMC8256234.
